# Supplementary material for: A Population-Based Analysis of 30-Year Mortality among Five-Year Survivors of Adolescent and Young Adult Cancer: The Roles of Primary Cancer, Subsequent Malignancy, and Other Health Conditions
Source: Cancers (Basel). 2021 Aug 5;13(16):3956. doi: 10.3390/cancers13163956 (PMC8394271; doi:10.3390/cancers13163956)
Supplement: Supplementary file 1 [file cancers-13-03956-s001.zip]

Archive with 1 entries (1 files):
- cancers-1288122-supplementary.pdf
